# Supplementary material for: Storage Profiling: Evaluating the Effect of Modified Atmosphere Packaging on Metabolomic Changes of Strawberries (Fragaria × ananassa)
Source: Metabolites. 2025 May 15;15(5):330. doi: 10.3390/metabo15050330 (PMC12113444; doi:10.3390/metabo15050330)
Supplement: Supplementary file 1 [file metabolites-15-00330-s001.zip]

Archive with 1 entries (1 files):
- metabolites-3637365-supplementary.pdf
